# Supplementary material for: Neuropsychiatric disorders, chronotype and sleep: A narrative review of GWAS findings and the application of Mendelian randomization to investigate causal relationships
Source: Genes Brain Behav. 2024 Feb 15;23(1):e12885. doi: 10.1111/gbb.12885 (PMC10869127; doi:10.1111/gbb.12885)
Supplement: Supplementary file 1 — Data S1: Supporting information. [file GBB-23-e12885-s001.xlsx]

## Sheet: Supplementary Table 1
Supplementary Table 1: Definition from the MR Dictionary for various methods
MR Method	Definition from the MR Dictionary (https://mr-dictionary.mrcieu.ac.uk/)
Inverse variance weighted	Combines Wald ratio (or Ratio estimates) together in fixed effect meta-analysis, where the weight of each ratio is the inverse of the variance of the SNP-outcome association. Here, each instrumenting SNP is treated as an independent ‘study’, and the Wald ratios estimated for each SNP are meta-analysed under a fixed effects model. The fixed effects meta-analysis assumes that the only source of dif…
Egger	Combines Wald ratio (or Ratio estimates) together into a meta-regression (with an intercept and slope parameter) to estimate the causal effect adjusted for any directional pleiotropy. All SNPs can be invalid due to pleiotropy as long as the pleiotropy satisfies the InSIDE assumption. Can be implemented in a Bayesian framework. Standard implementation requires gene-exposure associations to be orie…
Median based	Defined as the 50th percentile of either an unweighted or inverse variance weighted empirical density function of the Wald ratio (or Ratio estimates). Requires that at least 50% of the weight in the analysis stems from variants that are valid instruments. Can be either unweighted or, traditionally, weighted by the inverse variance of the SNP-outcome association but may be weighted using other met…
Mode-based	Defined as the mode of either an unweighted or inverse variance weighted empirical density function of the Wald ratio (or Ratio estimates). Requires that the largest subset of instruments which identify the same causal effect to be valid instruments. Can be either unweighted or, traditionally, weighted by the inverse variance of the SNP-outcome association but may be weighted using other methods.
MR-PRESSO	This is an extension to IVW, which attempts to perform the same form of outlier removal as in GSMR and Radial MR. Genetic variants are removed based on their contributions to heterogeneity. It is achieved through a simulation approach. See notes on outlier removal (see also GSMR and Radial MR).

## Sheet: Supplementary Table 2
Supplementary Table 2: All MR analyses considered for this review
Study	Journal	Exposure	Outcome	Evidence for causality	Exposure GWAS	Outcome GWAS
Daghas et al. 2021	JAMA Psychiatry	Morning person	Major Depressive Disorder	Yes	23andMe, UK Biobank	Psychiatric Genomics Consortium
Choi et al. 2020	American Journal of Psychiatry	Major Depressive Disorder	Daytime napping	Yes	Psychiatric Genomics Consortium	UK Biobank
Choi et al. 2020	American Journal of Psychiatry	Major Depressive Disorder	Hours of sleep	No	Psychiatric Genomics Consortium	UK Biobank
Choi et al. 2020	American Journal of Psychiatry	Daytime napping	Major Depressive Disorder	Yes	UK Biobank	Psychiatric Genomics Consortium
Dashti et al. 2019	Nature Communications	Sleep duration (in minutes)	Insomnia	No	UK Biobank	UK Biobank
Dashti et al. 2019	Nature Communications	Sleep duration (in minutes)	Schizophrenia	Yes	UK Biobank	Psychiatric Genomics Consortium
Dashti et al. 2019	Nature Communications	Sleep duration (in minutes)	Bipolar Disorder	No	UK Biobank	Psychiatric Genomics Consortium
Dashti et al. 2019	Nature Communications	Sleep duration (in minutes)	Psychiatric Genomics Consortium cross-disorder traits	No	UK Biobank	Psychiatric Genomics Consortium
Dashti et al. 2019	Nature Communications	Sleep duration (UK Biobank - baseline adjustment)	Schizophrenia	No	UK Biobank	Psychiatric Genomics Consortium
Dashti et al. 2019	Nature Communications	Sleep duration (UK Biobank - insomnia adjustment)	Schizophrenia	No	UK Biobank	Psychiatric Genomics Consortium
Dashti et al. 2019	Nature Communications	Sleep duration (UK Biobank - lifestyle adjustment)	Schizophrenia	No	UK Biobank	Psychiatric Genomics Consortium
Dashti et al. 2019	Nature Communications	Sleep duration (UK Biobank - only meta-analysis GWAS loci)	Schizophrenia	No	UK Biobank	Psychiatric Genomics Consortium
Dashti et al. 2019	Nature Communications	Schizophrenia	Sleep duration (UK Biobank - baseline adjustment)	Yes	Psychiatric Genomics Consortium	UK Biobank
Carpena et al. 2021	The World Journal of Biological Psychiatry	Insomnia	Attention Deficit Hyperactivity Disorder	Yes	UK Biobank	Psychiatric Genomics Consortium
Carpena et al. 2021	The World Journal of Biological Psychiatry	Snoring	Attention Deficit Hyperactivity Disorder	No	UK Biobank	Psychiatric Genomics Consortium
Carpena et al. 2021	The World Journal of Biological Psychiatry	Daytime napping	Attention Deficit Hyperactivity Disorder	Yes	UK Biobank	Psychiatric Genomics Consortium
Carpena et al. 2021	The World Journal of Biological Psychiatry	Daytime sleepiness	Attention Deficit Hyperactivity Disorder	No	UK Biobank	Psychiatric Genomics Consortium
Carpena et al. 2021	The World Journal of Biological Psychiatry	Long sleep duration	Attention Deficit Hyperactivity Disorder	No	UK Biobank	Psychiatric Genomics Consortium
Carpena et al. 2021	The World Journal of Biological Psychiatry	Short sleep duration	Attention Deficit Hyperactivity Disorder	Yes	UK Biobank	Psychiatric Genomics Consortium
Carpena et al. 2021	The World Journal of Biological Psychiatry	Sleep duration	Attention Deficit Hyperactivity Disorder	No	UK Biobank	Psychiatric Genomics Consortium
Carpena et al. 2021	The World Journal of Biological Psychiatry	Ease getting up	Attention Deficit Hyperactivity Disorder	No	UK Biobank	Psychiatric Genomics Consortium
Carpena et al. 2021	The World Journal of Biological Psychiatry	Morning person	Attention Deficit Hyperactivity Disorder	No	UK Biobank	Psychiatric Genomics Consortium
Carpena et al. 2021	The World Journal of Biological Psychiatry	Chronotype	Attention Deficit Hyperactivity Disorder	No	UK Biobank	Psychiatric Genomics Consortium
Carpena et al. 2021	The World Journal of Biological Psychiatry	Attention Deficit Hyperactivity Disorder	Insomnia	No	Psychiatric Genomics Consortium	UK Biobank
Carpena et al. 2021	The World Journal of Biological Psychiatry	Attention Deficit Hyperactivity Disorder	Snoring	No	Psychiatric Genomics Consortium	UK Biobank
Carpena et al. 2021	The World Journal of Biological Psychiatry	Attention Deficit Hyperactivity Disorder	Daytime napping	No	Psychiatric Genomics Consortium	UK Biobank
Carpena et al. 2021	The World Journal of Biological Psychiatry	Attention Deficit Hyperactivity Disorder	Daytime sleepiness	No	Psychiatric Genomics Consortium	UK Biobank
Carpena et al. 2021	The World Journal of Biological Psychiatry	Attention Deficit Hyperactivity Disorder	Long sleep duration	Yes	Psychiatric Genomics Consortium	UK Biobank
Carpena et al. 2021	The World Journal of Biological Psychiatry	Attention Deficit Hyperactivity Disorder	Short sleep duration	No	Psychiatric Genomics Consortium	UK Biobank
Carpena et al. 2021	The World Journal of Biological Psychiatry	Attention Deficit Hyperactivity Disorder	Sleep duration	No	Psychiatric Genomics Consortium	UK Biobank
Carpena et al. 2021	The World Journal of Biological Psychiatry	Attention Deficit Hyperactivity Disorder	Ease getting up	No	Psychiatric Genomics Consortium	UK Biobank
Carpena et al. 2021	The World Journal of Biological Psychiatry	Attention Deficit Hyperactivity Disorder	Morning person	No	Psychiatric Genomics Consortium	UK Biobank
Carpena et al. 2021	The World Journal of Biological Psychiatry	Attention Deficit Hyperactivity Disorder	Chronotype	Yes	Psychiatric Genomics Consortium	UK Biobank
Cai et al. 2021	Gene	Major Depressive Disorder	Insomnia	Yes	Psychiatric Genomics Consortium	UK Biobank
Cai et al. 2021	Gene	Insomnia	Major Depressive Disorder	Yes	UK Biobank	Psychiatric Genomics Consortium
O'Loughlin et al. 2021	Molecular Psychiatry	Morning person	Depressive symptoms	Yes	UK Biobank & 23andMe	UK Biobank
O'Loughlin et al. 2021	Molecular Psychiatry	Morning person	Major Depressive Disorder	Yes	UK Biobank & 23andMe	UK Biobank
O'Loughlin et al. 2021	Molecular Psychiatry	Morning person	CIDI severity	No	UK Biobank & 23andMe	UK Biobank & 23andMe
O'Loughlin et al. 2021	Molecular Psychiatry	Morning person	PHQ9 severity	No	UK Biobank & 23andMe	UK Biobank & 23andMe
O'Loughlin et al. 2021	Molecular Psychiatry	Morning person	Wellbeing	No	UK Biobank & 23andMe	UK Biobank & 23andMe
O'Loughlin et al. 2021	Molecular Psychiatry	Morning person	General Anxiety Disorder	No	UK Biobank & 23andMe	UK Biobank & 23andMe
O'Loughlin et al. 2021	Molecular Psychiatry	Morning person	General Anxiety Disorder severity	No	UK Biobank & 23andMe	UK Biobank & 23andMe
Chen et al. 2021	ERJ Open Research	Major Depressive Disorder	Sleep apnoea	Yes	Psychiatric Genomics Consortium	UK Biobank
Mulugeta et al. 2020	Molecular Psychiatry	Major Depressive Disorder	Sleep disorders	Yes	UK Biobank	UK Biobank
Sun et al. 2022	Epidemiology and Psychiatric Sciences	Insomnia	Attention Deficit Hyperactivity Disorder	Yes	UK Biobank	Psychiatric Genomics Consortium
Sun et al. 2022	Epidemiology and Psychiatric Sciences	Insomnia	Autism Spectrum Disorder	No	UK Biobank	Psychiatric Genomics Consortium
Sun et al. 2022	Epidemiology and Psychiatric Sciences	Insomnia	Bipolar Disorder	No	UK Biobank	Psychiatric Genomics Consortium
Sun et al. 2022	Epidemiology and Psychiatric Sciences	Insomnia	Major Depressive Disorder	Yes	UK Biobank	Psychiatric Genomics Consortium
Sun et al. 2022	Epidemiology and Psychiatric Sciences	Insomnia	Obsessive Compulsive Disorder	No	UK Biobank	Psychiatric Genomics Consortium
Sun et al. 2022	Epidemiology and Psychiatric Sciences	Insomnia	Post Traumatic Stress Disorder	No	UK Biobank	Psychiatric Genomics Consortium
Sun et al. 2022	Epidemiology and Psychiatric Sciences	Insomnia	Schizophrenia	No	UK Biobank	Psychiatric Genomics Consortium
Sun et al. 2022	Epidemiology and Psychiatric Sciences	Chronotype	Attention Deficit Hyperactivity Disorder	No	UK Biobank	Psychiatric Genomics Consortium
Sun et al. 2022	Epidemiology and Psychiatric Sciences	Chronotype	Autism Spectrum Disorder	No	UK Biobank	Psychiatric Genomics Consortium
Sun et al. 2022	Epidemiology and Psychiatric Sciences	Chronotype	Bipolar Disorder	No	UK Biobank	Psychiatric Genomics Consortium
Sun et al. 2022	Epidemiology and Psychiatric Sciences	Chronotype	Major Depressive Disorder	Yes	UK Biobank	Psychiatric Genomics Consortium
Sun et al. 2022	Epidemiology and Psychiatric Sciences	Chronotype	Obsessive Compulsive Disorder	No	UK Biobank	Psychiatric Genomics Consortium
Sun et al. 2022	Epidemiology and Psychiatric Sciences	Chronotype	Post Traumatic Stress Disorder	No	UK Biobank	Psychiatric Genomics Consortium
Sun et al. 2022	Epidemiology and Psychiatric Sciences	Chronotype	Schizophrenia	Yes	UK Biobank	Psychiatric Genomics Consortium
Sun et al. 2022	Epidemiology and Psychiatric Sciences	Sleep duration	Attention Deficit Hyperactivity Disorder	No	UK Biobank	Psychiatric Genomics Consortium
Sun et al. 2022	Epidemiology and Psychiatric Sciences	Sleep duration	Autism Spectrum Disorder	No	UK Biobank	Psychiatric Genomics Consortium
Sun et al. 2022	Epidemiology and Psychiatric Sciences	Sleep duration	Bipolar Disorder	Yes	UK Biobank	Psychiatric Genomics Consortium
Sun et al. 2022	Epidemiology and Psychiatric Sciences	Sleep duration	Major Depressive Disorder	No	UK Biobank	Psychiatric Genomics Consortium
Sun et al. 2022	Epidemiology and Psychiatric Sciences	Sleep duration	Obsessive Compulsive Disorder	No	UK Biobank	Psychiatric Genomics Consortium
Sun et al. 2022	Epidemiology and Psychiatric Sciences	Sleep duration	Post Traumatic Stress Disorder	No	UK Biobank	Psychiatric Genomics Consortium
Sun et al. 2022	Epidemiology and Psychiatric Sciences	Sleep duration	Schizophrenia	No	UK Biobank	Psychiatric Genomics Consortium
Sun et al. 2022	Epidemiology and Psychiatric Sciences	Attention Deficit Hyperactivity Disorder	Insomnia	No	Psychiatric Genomics Consortium	UK Biobank
Sun et al. 2022	Epidemiology and Psychiatric Sciences	Attention Deficit Hyperactivity Disorder	Chronotype	No	Psychiatric Genomics Consortium	UK Biobank
Sun et al. 2022	Epidemiology and Psychiatric Sciences	Attention Deficit Hyperactivity Disorder	Sleep duration	Yes	Psychiatric Genomics Consortium	UK Biobank
Sun et al. 2022	Epidemiology and Psychiatric Sciences	Autism Spectrum Disorder	Insomnia	No	Psychiatric Genomics Consortium	UK Biobank
Sun et al. 2022	Epidemiology and Psychiatric Sciences	Autism Spectrum Disorder	Chronotype	No	Psychiatric Genomics Consortium	UK Biobank
Sun et al. 2022	Epidemiology and Psychiatric Sciences	Autism Spectrum Disorder	Sleep duration	No	Psychiatric Genomics Consortium	UK Biobank
Sun et al. 2022	Epidemiology and Psychiatric Sciences	Bipolar Disorder	Insomnia	No	Psychiatric Genomics Consortium	UK Biobank
Sun et al. 2022	Epidemiology and Psychiatric Sciences	Bipolar Disorder	Chronotype	No	Psychiatric Genomics Consortium	UK Biobank
Sun et al. 2022	Epidemiology and Psychiatric Sciences	Bipolar Disorder	Sleep duration	No	Psychiatric Genomics Consortium	UK Biobank
Sun et al. 2022	Epidemiology and Psychiatric Sciences	Major Depressive Disorder	Insomnia	No	Psychiatric Genomics Consortium	UK Biobank
Sun et al. 2022	Epidemiology and Psychiatric Sciences	Major Depressive Disorder	Chronotype	No	Psychiatric Genomics Consortium	UK Biobank
Sun et al. 2022	Epidemiology and Psychiatric Sciences	Major Depressive Disorder	Sleep duration	Yes	Psychiatric Genomics Consortium	UK Biobank
Sun et al. 2022	Epidemiology and Psychiatric Sciences	Obsessive Compulsive Disorder	Insomnia	No	Psychiatric Genomics Consortium	UK Biobank
Sun et al. 2022	Epidemiology and Psychiatric Sciences	Obsessive Compulsive Disorder	Chronotype	No	Psychiatric Genomics Consortium	UK Biobank
Sun et al. 2022	Epidemiology and Psychiatric Sciences	Obsessive Compulsive Disorder	Sleep duration	No	Psychiatric Genomics Consortium	UK Biobank
Sun et al. 2022	Epidemiology and Psychiatric Sciences	Post Traumatic Stress Disorder	Insomnia	No	Psychiatric Genomics Consortium	UK Biobank
Sun et al. 2022	Epidemiology and Psychiatric Sciences	Post Traumatic Stress Disorder	Chronotype	No	Psychiatric Genomics Consortium	UK Biobank
Sun et al. 2022	Epidemiology and Psychiatric Sciences	Post Traumatic Stress Disorder	Sleep duration	No	Psychiatric Genomics Consortium	UK Biobank
Sun et al. 2022	Epidemiology and Psychiatric Sciences	Schizophrenia	Insomnia	No	Psychiatric Genomics Consortium	UK Biobank
Sun et al. 2022	Epidemiology and Psychiatric Sciences	Schizophrenia	Chronotype	No	Psychiatric Genomics Consortium	UK Biobank
Sun et al. 2022	Epidemiology and Psychiatric Sciences	Schizophrenia	Sleep duration	No	Psychiatric Genomics Consortium	UK Biobank
Mulugeta et al. 2020	Molecular Psychiatry	Major Depressive Disorder	Anxiety Disorders	No	UK Biobank	UK Biobank
Mulugeta et al. 2020	Molecular Psychiatry	Anxiety Disorders	Major Depressive Disorder	No	UK Biobank	UK Biobank
Gao et al. 2019	European Psychiatry	Insomnia	Autism Spectrum Disorder	Yes	UK Biobank	Psychiatric Genomics Consortium
Gao et al. 2019	European Psychiatry	Insomnia	Bipolar Disorder	Yes	UK Biobank	Psychiatric Genomics Consortium
Gao et al. 2019	European Psychiatry	Insomnia	Attention Deficit Hyperactivity Disorder	No	UK Biobank	Psychiatric Genomics Consortium
Gao et al. 2019	European Psychiatry	Insomnia	Major Depressive Disorder	No	UK Biobank	Psychiatric Genomics Consortium
Gao et al. 2019	European Psychiatry	Insomnia	Schizophrenia	No	UK Biobank	Psychiatric Genomics Consortium
Gao et al. 2019	European Psychiatry	Autism Spectrum Disorder	Insomnia	No	Psychiatric Genomics Consortium	UK Biobank
Gao et al. 2019	European Psychiatry	Bipolar Disorder	Insomnia	No	Psychiatric Genomics Consortium	UK Biobank
Gao et al. 2019	European Psychiatry	Attention Deficit Hyperactivity Disorder	Insomnia	No	Psychiatric Genomics Consortium	UK Biobank
Gao et al. 2019	European Psychiatry	Major Depressive Disorder	Insomnia	No	Psychiatric Genomics Consortium	UK Biobank
Gao et al. 2019	European Psychiatry	Schizophrenia	Insomnia	No	Psychiatric Genomics Consortium	UK Biobank
Nassan et al. 2022	Neuropsychopharmacology	Insomnia	Bipolar Disorder	Yes	UK Biobank & 23andMe	Psychiatric Genomics Consortium
Nassan et al. 2022	Neuropsychopharmacology	Insomnia	Major Depressive Disorder	Yes	UK Biobank & 23andMe	Psychiatric Genomics Consortium
Nassan et al. 2022	Neuropsychopharmacology	Insomnia	Schizophrenia	No	UK Biobank & 23andMe	Psychiatric Genomics Consortium
Nassan et al. 2022	Neuropsychopharmacology	Insomnia	Suicidal behaviour	No	Major Depressive Disorder	Psychiatric Genomics Consortium
Baranova et al. 2021	Human Molecular Genetics	Insomnia	Major Depressive Disorder	Yes	Major Depressive Disorder	Psychiatric Genomics Consortium
Baranova et al. 2021	Human Molecular Genetics	Major Depressive Disorder	Insomnia	Yes	Psychiatric Genomics Consortium	Major Depressive Disorder

## Sheet: Supplementary Table 3
Supplementary Table 3: Methods used to address IV assumptions and bias in individual studies
Source	Assumption 1 Instrument Strength Relevance	Assumption 2 & 3 (Independence and exclusion restriction)	Other (e.g. Sample Overlap or Reverse Causality)
Daghlas et al 2021	P-value & F statistic Meta-analysis of these GWAS identified 351 loci (P < 5 × 10−8), with 340 independent genetic loci present in both the UKB and 23andMe. The mean F statistic of the genetic variants proxying morning diurnal preference was 25.	MR-Egger Egger intercept test showed no evidence of pleiotropy (intercept [SE], 0.00 [0.001]; P = .66)	Sample overlap: The UKB was also included in the MDD GWAS, and this sample overlap may bias MR estimates away from the null.19 In concordance with previous analyses,21 we mitigated this bias by using genetic associations for the 340 loci from the 23andMe contribution to the meta-analysis. Reverse causality: We also assessed for bias because of reverse causality by testing the association of MDD g…
Choi et al 2020	P-value As instruments for each factor, we extracted highly associated SNPs (p<5×10−7; for the rationale, see the Supplementary Methods) that were clumped for independence at r2>0.001. We relaxed the instrument p threshold (p<5×10−6) for several traits lacking sufficient SNPs (≤3) after outlier removal (e.g., vitamin B supplementation, walking frequency).	MR-PRESSO, weighted median, MR-Egger MR-PRESSO was applied with additional tests (i.e., Cook’s distance, studentized residuals, Q-value outliers) to detect statistical outliers reflecting potential bias (28), and removed these outliers to generate reported estimates. We then compared the pattern of inverse-variance weighted results to other established Mendelian randomisation methods—the weighted…	Sample overlap: Specifically, we used summary statistics (discovery genome- wide association study [GWAS], N=431,394) from the Psychiatric Genomics Consortium, leaving out UK Biobank data to minimize sample overlap and including 23andMe data for improved statistical power. Reverse causality: Bidirectional MR was performed.
Dashti et al. 2019	P-value GWS loci reported in this GWAS analysis were used as instruments in the MR study.	MR-Egger, weighted median estimation, outlier removal Follow-up analyses on genome-wide significant loci in the primary analyses included covariates sensitivity analyses adjusting for BMI, insomnia (continuous only), chronotype (continuous only), or caffeine intake adjustments individually, or a combined adjustment for lifestyle and clinical traits, including da naps, Townsend index, smoking, alc…	Reverse causality: Bidirectional MR was performed.
Carpena et al. 2021	P-value We clumped the genetic variants available in the summary statistics of the phenotypes: ADHD (Demontis et al. 2019), sleep duration phenotypes (Dashti et al. 2019), insomnia (Lane et al. 2019), and daytime sleepiness (Wang et al. 2019). We used PLINK 1.9 software to conduct clumping (r2 = 0.05, kb = 500, p1 = 5 × 10−8, and p2 = 0.5). When the selected (index) genetic IV was not available i…	MR-Egger, Penalised weighted median, mode-based estimator, GSMR For sensitivity analyses, we used other MR methods that are more robust to horizontal pleiotropy than the IVW estimator: MR-Egger regression, penalised weighted median (PWM), and weighted mode-based estimator (MBE). The MR-Egger method is a valid test of directional or unbalanced pleiotropy (intercept p-value) and a consistent estima…	Sample overlap: For phenotypes that reported the results of a meta-analysis with the 23andMe sample, we opted to keep the reported top hits to ensure as much statistical power as possible. Reverse causality: Bidirectional MR was performed.
Cai et al. 2021	P-value Here, the SMR approach is extended to a more general form (generalized SMR or GSMR) by leveraging power from multiple genetic variants accounting for linkage disequilibrium (LD) between the variants, which is more powerful than existing summary data-based MR methods (Zhu et al., 2018). This method utilizes summary-level data to test for putative causal associations between a risk factor (…	GSMR, HEIDI HEIDI outlier detection was used to filter genetic instruments that showed clear pleiotropic effects on the exposure phenotype and the outcome phenotype. We used a threshold P value of 0.01 for the outlier detection analysis in HEIDI, which removes 1% of SNPs by chance if there is no pleiotropic effect.	Sample overlap: No attempt to address sample overlap, both datasets included UKB data. Reverse causality: Bidirectional MR was performed.
O’Loughlin et al. 2021	P-value We selected 351 variants, identified in the most recent GWAS of diurnal preference, from UK Biobank’s imputation dataset. Variants were excluded if the genotype probability was <0.9. The variants were weighted by the effect on diurnal preference excluding UK Biobank. The variants were extracted from our UK Biobank BOLT-LMM] GWAS summary data for the mental health outcomes.	MR-Egger, weighted median, penalised weighted median However, further methods were performed to help account for horizontal pleiotropy. These included the MR-Egger analyses, which essentially performs the weighted regression without a constrained intercept, therefore allowing for unbalanced horizontal pleiotropy. MR-Egger assumes that the pleiotropic effects are independent of the variant-exposur…	Sample overlap: One-sample MR was performed so the samples were non-overlapping. In the two-sample MR, the betas were taken from the 23andMe dataset. Reverse causality: Bidirectional MR was not performed so reverse causation (depression disrupting sleep patterns and causing misalignment) can not be ruled out and should be tested in future work.
Chen et al 2021	P-value & F-statistic 44 single-nucleotide polymorphisms (SNPs) have been reported to be significantly associated with MDD (p<5×10−8, linkage disequilibrium r2<0.01; supplementary table S1). These associated SNPs account for 0.23% of the variation in MDD. The F statistic in our study was 156, which is considerably larger than the standard value of 10, indicating that the instruments used can stro…	Weighted median and MR-Egger, leave-one-out The weighted median and MR-Egger method were also used to examine the effect. A heterogeneity test was applied to determine the variability in effect estimates obtained for each SNP. However, as many instrumental variables are associated with multiple traits (pleiotropy), this may impact the validity of MR analysis. Therefore, MR-Egger regression was al…	Sample overlap: Does not appear to address sample overlap. Appears that the PGC data is used for MDD but refers to FinnGen to find detailed descriptions. The PGC data includes data from the UK Biobank., which was used for the outcome data for sleep apnea.
Sun et al 2022	P-value and F-statistic The SNPs which achieved p < 5 × 10−8 were selected as IVs. Since Zhu et al., recommended that the application of at least 10 independent SNPs with exposure-associated as IVs can maintain the study power in MR analysis, we relaxed the GWAS p-value threshold to 5 × 10−6 in ADHD, ASD, OCD and PTSD to allow for a sufficient number of SNPs to be included in the MR analysis. For…	Weighted-median, MR-Egger, MR-PRESSO, weights modified IVW, MR-RAPS First, we estimated associations using the weighted-median method in which we assumed that at least 50% of weights were derived from the valid instruments. Second, MR-Egger regression was employed to identify the presence of directional pleiotropy by testing whether the intercept was statistically different from zero. Third, the …	Sample overlap: Due to partial sample overlap in the data source for sleep-related traits and the largest GWASs for MDD and PTSD, we also used summary-level data from previous smaller GWASs for sensitivity analysis (Major Depressive Disorder Working Group of the Psychiatric et al., 2013; Duncan et al., 2018).
Mulugeta et al 2020	P-value The primary genetic risk score (GRS) was constructed using 44 independent variants associated with MDD. These variants were based on a recent genome-wide association meta-analysis of MDD in which the UK Biobank contributed 6% (29,740 out of 480,359) of the total population	MR-Egger, weighted median and weighted mode MR. Multiple approaches were implemented as each had different (and largely uncorrelated) underlying assumptions on the nature of horizontal pleiotropy, which can indicate a presence of variant effect on disease outcome outside its effect on the exposure and compromise causal inference using the MR approach. We also assessed evidence of horizontal pleio…	Sample overlap: We also constructed a separate GRS consisting of 17 independent variants (GRS-17), based on an earlier MDD GWAS which did not include any participants from the UK Biobank. Twelve variants were common to both the 17 and 44 variant analyses. Reverse causality: No method to assess reverse causality.
Mullins et al. 2020	P-value The instrumental variables were selected by a clumping procedure internal to the GSMR software with parameters: --gwas-thresh 5 × 10−8 --clump-r2 0.01. Traits with fewer than 10 instrumental variables available were excluded from the GSMR analyses to avoid conducting underpowered tests51, resulting in 10 traits tested (Bonferroni-corrected P-value threshold < 2.5 × 10−3).	MR Egger, MR-PRESSO For comparison, the MR analyses were also performed using the inverse-variance-weighted regression method, implemented via the TwoSampleMR R package, using the instrumental variables selected by GSMR. To further investigate horizontal pleiotropy, the MR Egger intercept test was conducted using the TwoSampleMR package and MR-PRESSO software was used to perform the global test a…	Reverse causality: Bidirectional GSMR analyses were performed between BD and the traits of interest using GWAS summary statistics, implemented in GCTA software.
Gao et al. 2019	P-value Thus, genome-wide statistically significant (p < 5 108 ) SNPs associated with insomnia were selected for preliminary instruments. To avoid strong co-linearity between the candidate SNPs, we excluded SNPs that were in LD using a criterion of r2> 0.1, and only considered the SNPs with the strongest effect on the traits for use as instruments.	GSMR, MR-Egger intercept, HEIDI We utilized the generalized summary data-based MR (GSMR) method developed by Zhu et al. to perform the causality estimations [34]. Using GSMR, we calculated the ratio estimates for each SNP instrument and integrated them via the generalized least squares approach. A heterogeneity in dependent instrument (HEIDI) analysis was utilized to remove pleiotropic SNP instru…	Reverse causality: Bidirectional GSMR was performed to estimate the causal relationships between insomnia and these major psychiatric disorders. Sample overlap: The psychiatric phenotypes that shared significant overlapping cohorts with insomnia were excluded (i.e., use of UK Biobank as the main cohort in the analysis).
Nassan et al. 2022	P-value We identified genetic proxies for liability to insomnia symptoms (as surrogate for insomnia) as genome-wide significant variants from the largest published insomnia GWAS at the time of analysis [Table 1] [34].	MR-egger regression, weighted median, and MR-PRESSO We then performed multiple sensitivity analyses to assess the robustness of the findings. First, we removed SNPs in LD between the insomnia symptoms and RLS genetic proxies to reduce any confounding between these exposures (removing SNPs within 10 Mb and with r2 ≥ 0.7). Second, we removed SNPs from the exposure genetic proxies (i.e., insomnia sy…	Reverse causality: Finally, we ran a reverse MR IVW analysis between MDD and BP (using the genome-wide genetic proxies from the same GWAS) as exposures and insomnia symptoms as outcome (from the same insomnia symptoms GWAS but only including the UKB cohort due to lack of public availability of 23andMe data).
Jansen et al. 2019	P-value We selected independent (r2 < 0.1) lead SNPs with a GWS P < 5 × 10−8 as instrumental variables in the analyses. For traits with < 10 lead SNPs (that is, the minimum number of SNPs on which generalized summary-data-based Mendelian randomization can perform a reliable analysis) we selected independent SNPs (r2 < 0.1), with a P < 1 × 10−	HEIDI Built-in HEIDI outlier detection was applied to remove SNPs with pleiotropic effects on both traits, since these may bias the results	Reverse causality: Reverse direction of causation analyses (direct effects of other traits on insomnia) were hampered by a lack of enough significant SNPs for subjective well-being, age of having first child, longevity, former smoker, head circumference, intracranial volume, number of children, ever smoker, asthma,cigarettes, anxiety (factor score), ADHD, major depression, anxiety (case-control) …
Baranova et al. 2021	P-value instrumental variants selected based on default P ≤ 5 × 10−8 .	HEIDI Heterogeneity in dependent instruments (HEIDI)-outlier was employed to detect and eliminate genetic instruments with apparent pleiotropic effects on both risk factor and disease	Reverse causality: Bidirectional causal associations between MDD and insomnia were inferred using GSMR
Zhou et al. 2021	P-value & F-statistic Genome-wide significant (P < 5 × 10-8) SNPs for insomnia were selected as instrumental variables after using clumping to prune SNPs for linkage disequilibrium (LD) (r2 < 0.001). Next, we extracted the information (beta coefficient and standard error) of the instrumental variables from the GWAS summary statistics for depressive symptoms and subjective well-being and merged th…	Weighted-median,, MR-Egger and MR-Pleiotropy RESidual Sum and Outlier (PRESSO) test Furthermore, we used the weighted-median method, MR-Egger method, MR-Pleiotropy Residual Sum and Outlier (PRESSO) test, and adjusted MR analysis for sensitivity analyses to test the robustness of our findings.	Reverse causality: This bidirectional Mendelian randomization (MR) study was to assess the causal associations of insomnia with depressive symptoms and subjective well-being. Sample overlap: The degree of sample overlap was calculated, and bias and type 1 error rates caused by sample overlap were tested based on sample size, number of instruments, and coefficient of determination [35].
